# Supplementary material for: Solid-Phase Synthesized Copolymers for the Assembly of pH-Sensitive Micelles Suitable for Drug Delivery Applications
Source: Nanomaterials (Basel). 2022 May 24;12(11):1798. doi: 10.3390/nano12111798 (PMC9181997; doi:10.3390/nano12111798)
Supplement: Supplementary file 1 [file nanomaterials-12-01798-s001.zip]

Archive with 1 entries (1 files):
- nanomaterials-1700139 - Supplementary Materials-v1.pdf
